# Supplementary material for: NRF2 loss recapitulates heritable impacts of paternal cigarette smoke exposure
Source: PLoS Genet. 2020 Jun 10;16(6):e1008756. doi: 10.1371/journal.pgen.1008756 (PMC7307791; doi:10.1371/journal.pgen.1008756)
Supplement: S1 Table — Gene expression changes in smoked and Nrf2 mutant mice were analyzed using Gene Set Enrichment Analysis to determine if gene sets from the Hallmarks database were enriched. Enrichment scores (ES and NES) and statistical significance (p-values) are indicated for all measurements. (XLS) [file pgen.1008756.s005.xls]

## Sheet: GSEA_Tables_Murphy_PlosGenetics
GSEA Report for F1 offspring of Smoke Exposed Mice
Positive NES Scores
NAME	GS<br> follow link to MSigDB	SIZE	ES	NES	NOM p-val	FDR q-val	FWER p-val	RANK AT MAX	LEADING EDGE
HALLMARK_OXIDATIVE_PHOSPHORYLATION	HALLMARK_OXIDATIVE_PHOSPHORYLATION	193	0.498714	2.20389	0	0	0	4304	tags=58%, list=30%, signal=81%
HALLMARK_REACTIVE_OXYGEN_SPECIES_PATHWAY	HALLMARK_REACTIVE_OXYGEN_SPECIES_PATHWAY	45	0.460186	1.60925	0.0166667	0.0872538	0.051	3272	tags=40%, list=23%, signal=52%
HALLMARK_COAGULATION	HALLMARK_COAGULATION	102	0.39664	1.55318	0.010582	0.101791	0.085	1151	tags=25%, list=8%, signal=26%
HALLMARK_INTERFERON_ALPHA_RESPONSE	HALLMARK_INTERFERON_ALPHA_RESPONSE	79	0.380082	1.47914	0.00803213	0.126185	0.139	881	tags=19%, list=6%, signal=20%
HALLMARK_MTORC1_SIGNALING	HALLMARK_MTORC1_SIGNALING	189	0.308314	1.3418	0.0333333	0.262101	0.328	4478	tags=44%, list=31%, signal=64%
HALLMARK_MYOGENESIS	HALLMARK_MYOGENESIS	175	0.301478	1.3254	0.00819672	0.247595	0.359	1532	tags=19%, list=11%, signal=21%
HALLMARK_IL6_JAK_STAT3_SIGNALING	HALLMARK_IL6_JAK_STAT3_SIGNALING	63	0.353412	1.31988	0.0526316	0.21973	0.372	2536	tags=29%, list=18%, signal=35%
HALLMARK_HEME_METABOLISM	HALLMARK_HEME_METABOLISM	171	0.302874	1.31976	0.0218978	0.192543	0.373	3652	tags=32%, list=25%, signal=42%
HALLMARK_DNA_REPAIR	HALLMARK_DNA_REPAIR	144	0.315932	1.31832	0.0078125	0.172412	0.376	4355	tags=45%, list=30%, signal=64%
HALLMARK_ALLOGRAFT_REJECTION	HALLMARK_ALLOGRAFT_REJECTION	130	0.314236	1.31354	0.0384615	0.158473	0.384	2604	tags=32%, list=18%, signal=39%
HALLMARK_ADIPOGENESIS	HALLMARK_ADIPOGENESIS	189	0.291459	1.29519	0.0165289	0.160675	0.421	3398	tags=34%, list=24%, signal=44%
HALLMARK_TNFA_SIGNALING_VIA_NFKB	HALLMARK_TNFA_SIGNALING_VIA_NFKB	169	0.299403	1.29076	0.0425532	0.151867	0.428	2276	tags=28%, list=16%, signal=33%
HALLMARK_INTERFERON_GAMMA_RESPONSE	HALLMARK_INTERFERON_GAMMA_RESPONSE	157	0.303331	1.26788	0.0559441	0.172652	0.492	2069	tags=27%, list=14%, signal=31%
HALLMARK_FATTY_ACID_METABOLISM	HALLMARK_FATTY_ACID_METABOLISM	143	0.292965	1.25259	0.0422535	0.177255	0.533	3788	tags=38%, list=26%, signal=51%
HALLMARK_MYC_TARGETS_V2	HALLMARK_MYC_TARGETS_V2	54	0.3261	1.17912	0.185185	0.280718	0.729	3907	tags=37%, list=27%, signal=51%
HALLMARK_WNT_BETA_CATENIN_SIGNALING	HALLMARK_WNT_BETA_CATENIN_SIGNALING	38	0.355187	1.16118	0.235099	0.302632	0.771	1392	tags=16%, list=10%, signal=17%
HALLMARK_P53_PATHWAY	HALLMARK_P53_PATHWAY	187	0.259294	1.15576	0.0990991	0.293553	0.782	2858	tags=29%, list=20%, signal=36%
HALLMARK_ANGIOGENESIS	HALLMARK_ANGIOGENESIS	30	0.357311	1.14632	0.259366	0.298435	0.815	1732	tags=27%, list=12%, signal=30%
HALLMARK_XENOBIOTIC_METABOLISM	HALLMARK_XENOBIOTIC_METABOLISM	163	0.263576	1.14164	0.124088	0.292496	0.82	2955	tags=31%, list=21%, signal=38%
HALLMARK_UV_RESPONSE_UP	HALLMARK_UV_RESPONSE_UP	144	0.253037	1.08728	0.2	0.3941	0.917	3598	tags=40%, list=25%, signal=53%
HALLMARK_APOPTOSIS	HALLMARK_APOPTOSIS	138	0.248069	1.05319	0.3	0.464052	0.952	2042	tags=25%, list=14%, signal=28%
HALLMARK_IL2_STAT5_SIGNALING	HALLMARK_IL2_STAT5_SIGNALING	167	0.238821	1.04459	0.393701	0.462854	0.959	2530	tags=26%, list=18%, signal=31%
HALLMARK_BILE_ACID_METABOLISM	HALLMARK_BILE_ACID_METABOLISM	92	0.264046	1.03617	0.333333	0.465258	0.971	1319	tags=11%, list=9%, signal=12%
HALLMARK_E2F_TARGETS	HALLMARK_E2F_TARGETS	182	0.234459	1.03339	0.336364	0.452785	0.971	1612	tags=16%, list=11%, signal=18%
HALLMARK_PEROXISOME	HALLMARK_PEROXISOME	96	0.252634	1.01104	0.427136	0.496609	0.983	3087	tags=28%, list=21%, signal=36%
HALLMARK_COMPLEMENT	HALLMARK_COMPLEMENT	158	0.230054	0.983144	0.521127	0.554582	0.992	2909	tags=29%, list=20%, signal=36%
HALLMARK_MYC_TARGETS_V1	HALLMARK_MYC_TARGETS_V1	183	0.218924	0.94937	0.590476	0.624667	0.998	3311	tags=27%, list=23%, signal=35%
HALLMARK_PROTEIN_SECRETION	HALLMARK_PROTEIN_SECRETION	92	0.233621	0.91378	0.668421	0.700553	1	4363	tags=32%, list=30%, signal=45%
HALLMARK_CHOLESTEROL_HOMEOSTASIS	HALLMARK_CHOLESTEROL_HOMEOSTASIS	69	0.223825	0.834842	0.801619	0.840614	1	3327	tags=33%, list=23%, signal=43%
GSEA Report for F1 offspring of Smoke Exposed Mice
Negative NES Scores
NAME	GS<br> follow link to MSigDB	SIZE	ES	NES	NOM p-val	FDR q-val	FWER p-val	RANK AT MAX	LEADING EDGE
HALLMARK_SPERMATOGENESIS	HALLMARK_SPERMATOGENESIS	103	-0.499641	-1.60707	0.00248139	0.100696	0.183	2041	tags=27%, list=14%, signal=31%
HALLMARK_KRAS_SIGNALING_DN	HALLMARK_KRAS_SIGNALING_DN	138	-0.454719	-1.53706	0.00475059	0.105121	0.338	1140	tags=17%, list=8%, signal=18%
HALLMARK_PANCREAS_BETA_CELLS	HALLMARK_PANCREAS_BETA_CELLS	30	-0.545837	-1.45634	0.0620491	0.149674	0.586	450	tags=13%, list=3%, signal=14%
HALLMARK_APICAL_SURFACE	HALLMARK_APICAL_SURFACE	41	-0.467602	-1.31953	0.13324	0.384923	0.949	1343	tags=24%, list=9%, signal=27%
HALLMARK_HYPOXIA	HALLMARK_HYPOXIA	184	-0.363266	-1.25101	0.0975057	0.517815	0.995	2199	tags=20%, list=15%, signal=23%
HALLMARK_HEDGEHOG_SIGNALING	HALLMARK_HEDGEHOG_SIGNALING	34	-0.416817	-1.13735	0.298663	0.875712	1	3346	tags=38%, list=23%, signal=50%
HALLMARK_ESTROGEN_RESPONSE_EARLY	HALLMARK_ESTROGEN_RESPONSE_EARLY	182	-0.325579	-1.12258	0.247458	0.814181	1	1604	tags=13%, list=11%, signal=14%
HALLMARK_APICAL_JUNCTION	HALLMARK_APICAL_JUNCTION	187	-0.310361	-1.06941	0.342984	0.926923	1	1787	tags=16%, list=12%, signal=17%
HALLMARK_ESTROGEN_RESPONSE_LATE	HALLMARK_ESTROGEN_RESPONSE_LATE	176	-0.312696	-1.06735	0.337117	0.833065	1	1723	tags=15%, list=12%, signal=17%
HALLMARK_INFLAMMATORY_RESPONSE	HALLMARK_INFLAMMATORY_RESPONSE	151	-0.311935	-1.05889	0.355932	0.779302	1	1652	tags=15%, list=11%, signal=17%
HALLMARK_G2M_CHECKPOINT	HALLMARK_G2M_CHECKPOINT	184	-0.260807	-0.914541	0.659502	1	1	3346	tags=28%, list=23%, signal=36%
HALLMARK_EPITHELIAL_MESENCHYMAL_TRANSITION	HALLMARK_EPITHELIAL_MESENCHYMAL_TRANSITION	181	-0.259345	-0.900265	0.657565	1	1	1912	tags=17%, list=13%, signal=20%
HALLMARK_KRAS_SIGNALING_UP	HALLMARK_KRAS_SIGNALING_UP	173	-0.254739	-0.879656	0.717593	1	1	1554	tags=14%, list=11%, signal=16%
HALLMARK_PI3K_AKT_MTOR_SIGNALING	HALLMARK_PI3K_AKT_MTOR_SIGNALING	96	-0.255063	-0.809306	0.806533	1	1	1757	tags=10%, list=12%, signal=12%
HALLMARK_GLYCOLYSIS	HALLMARK_GLYCOLYSIS	183	-0.228213	-0.789078	0.870641	1	1	2199	tags=14%, list=15%, signal=16%
HALLMARK_NOTCH_SIGNALING	HALLMARK_NOTCH_SIGNALING	31	-0.264256	-0.724275	0.843658	1	1	3215	tags=29%, list=22%, signal=37%
HALLMARK_UV_RESPONSE_DN	HALLMARK_UV_RESPONSE_DN	137	-0.212114	-0.723404	0.937873	1	1	2053	tags=12%, list=14%, signal=14%
HALLMARK_MITOTIC_SPINDLE	HALLMARK_MITOTIC_SPINDLE	194	-0.207712	-0.719325	0.966667	1	1	3832	tags=28%, list=27%, signal=37%
HALLMARK_TGF_BETA_SIGNALING	HALLMARK_TGF_BETA_SIGNALING	52	-0.240496	-0.716907	0.893151	1	1	1261	tags=10%, list=9%, signal=11%
HALLMARK_ANDROGEN_RESPONSE	HALLMARK_ANDROGEN_RESPONSE	89	-0.187537	-0.592608	0.989924	1	1	990	tags=7%, list=7%, signal=7%
HALLMARK_UNFOLDED_PROTEIN_RESPONSE	HALLMARK_UNFOLDED_PROTEIN_RESPONSE	107	-0.165012	-0.545029	0.997543	0.996135	1	691	tags=3%, list=5%, signal=3%
GSEA Report for F1 offspring of Nrf2-/- Exposed Mice
Positive NES Scores
NAME	GS<br> follow link to MSigDB	SIZE	ES	NES	NOM p-val	FDR q-val	FWER p-val	RANK AT MAX	LEADING EDGE
HALLMARK_MYOGENESIS	HALLMARK_MYOGENESIS	175	0.395598	1.83456	0	0.00711186	0.006	2586	tags=34%, list=18%, signal=41%
HALLMARK_WNT_BETA_CATENIN_SIGNALING	HALLMARK_WNT_BETA_CATENIN_SIGNALING	38	0.501212	1.75683	0	0.0102188	0.016	3215	tags=47%, list=22%, signal=61%
HALLMARK_TNFA_SIGNALING_VIA_NFKB	HALLMARK_TNFA_SIGNALING_VIA_NFKB	169	0.354392	1.63537	0	0.0238475	0.053	2112	tags=28%, list=15%, signal=32%
HALLMARK_EPITHELIAL_MESENCHYMAL_TRANSITION	HALLMARK_EPITHELIAL_MESENCHYMAL_TRANSITION	181	0.339147	1.57438	0	0.0310664	0.088	2586	tags=29%, list=18%, signal=35%
HALLMARK_IL6_JAK_STAT3_SIGNALING	HALLMARK_IL6_JAK_STAT3_SIGNALING	63	0.388751	1.52438	0.0104439	0.0406429	0.139	3363	tags=49%, list=23%, signal=64%
HALLMARK_ANGIOGENESIS	HALLMARK_ANGIOGENESIS	30	0.413082	1.37768	0.0849514	0.118776	0.42	1600	tags=27%, list=11%, signal=30%
HALLMARK_KRAS_SIGNALING_DN	HALLMARK_KRAS_SIGNALING_DN	138	0.30656	1.35655	0.0335366	0.120529	0.474	1141	tags=21%, list=8%, signal=23%
HALLMARK_COAGULATION	HALLMARK_COAGULATION	102	0.304786	1.27904	0.0689655	0.1936	0.692	1122	tags=20%, list=8%, signal=21%
HALLMARK_APICAL_JUNCTION	HALLMARK_APICAL_JUNCTION	187	0.263814	1.2292	0.0798611	0.247224	0.811	3427	tags=34%, list=24%, signal=44%
HALLMARK_ESTROGEN_RESPONSE_EARLY	HALLMARK_ESTROGEN_RESPONSE_EARLY	182	0.257485	1.20095	0.0909091	0.272421	0.872	2666	tags=28%, list=19%, signal=34%
HALLMARK_P53_PATHWAY	HALLMARK_P53_PATHWAY	187	0.255685	1.19478	0.1	0.259394	0.881	4447	tags=43%, list=31%, signal=61%
HALLMARK_KRAS_SIGNALING_UP	HALLMARK_KRAS_SIGNALING_UP	173	0.246299	1.15127	0.119497	0.331376	0.959	2652	tags=28%, list=18%, signal=34%
HALLMARK_INTERFERON_ALPHA_RESPONSE	HALLMARK_INTERFERON_ALPHA_RESPONSE	79	0.280925	1.1446	0.225895	0.319218	0.966	3421	tags=33%, list=24%, signal=43%
HALLMARK_INFLAMMATORY_RESPONSE	HALLMARK_INFLAMMATORY_RESPONSE	151	0.251187	1.13716	0.167155	0.314473	0.97	1533	tags=21%, list=11%, signal=23%
HALLMARK_TGF_BETA_SIGNALING	HALLMARK_TGF_BETA_SIGNALING	52	0.297277	1.12696	0.247573	0.315621	0.975	954	tags=17%, list=7%, signal=18%
HALLMARK_IL2_STAT5_SIGNALING	HALLMARK_IL2_STAT5_SIGNALING	167	0.235224	1.08218	0.272152	0.39907	0.994	2121	tags=20%, list=15%, signal=24%
HALLMARK_INTERFERON_GAMMA_RESPONSE	HALLMARK_INTERFERON_GAMMA_RESPONSE	157	0.206621	0.94965	0.598071	0.786384	1	2134	tags=18%, list=15%, signal=21%
HALLMARK_MYC_TARGETS_V2	HALLMARK_MYC_TARGETS_V2	54	0.248249	0.930665	0.598901	0.807368	1	3236	tags=30%, list=23%, signal=38%
HALLMARK_HEDGEHOG_SIGNALING	HALLMARK_HEDGEHOG_SIGNALING	34	0.255011	0.887225	0.640845	0.891881	1	2963	tags=26%, list=21%, signal=33%
HALLMARK_UV_RESPONSE_UP	HALLMARK_UV_RESPONSE_UP	144	0.192755	0.87063	0.80274	0.890104	1	2433	tags=22%, list=17%, signal=26%
HALLMARK_REACTIVE_OXYGEN_SPECIES_PATHWAY	HALLMARK_REACTIVE_OXYGEN_SPECIES_PATHWAY	45	0.235061	0.861199	0.697733	0.869951	1	3210	tags=24%, list=22%, signal=31%
HALLMARK_NOTCH_SIGNALING	HALLMARK_NOTCH_SIGNALING	31	0.251902	0.852029	0.703615	0.848639	1	2996	tags=29%, list=21%, signal=37%
HALLMARK_HEME_METABOLISM	HALLMARK_HEME_METABOLISM	171	0.146451	0.673932	0.996835	0.984082	1	3703	tags=23%, list=26%, signal=31%
GSEA Report for F1 offspring of Nrf2-/- Exposed Mice
Negative NES Scores
NAME	GS<br> follow link to MSigDB	SIZE	ES	NES	NOM p-val	FDR q-val	FWER p-val	RANK AT MAX	LEADING EDGE
HALLMARK_MYC_TARGETS_V1	HALLMARK_MYC_TARGETS_V1	183	-0.422755	-1.78351	0	0.0153621	0.018	4298	tags=46%, list=30%, signal=65%
HALLMARK_OXIDATIVE_PHOSPHORYLATION	HALLMARK_OXIDATIVE_PHOSPHORYLATION	193	-0.375348	-1.60096	0	0.0606372	0.14	4998	tags=53%, list=35%, signal=81%
HALLMARK_PROTEIN_SECRETION	HALLMARK_PROTEIN_SECRETION	92	-0.38844	-1.48694	0.0193861	0.127611	0.379	3933	tags=42%, list=27%, signal=58%
HALLMARK_PEROXISOME	HALLMARK_PEROXISOME	96	-0.335804	-1.28836	0.0829421	0.541303	0.942	3229	tags=28%, list=22%, signal=36%
HALLMARK_FATTY_ACID_METABOLISM	HALLMARK_FATTY_ACID_METABOLISM	143	-0.313215	-1.28004	0.0594203	0.458359	0.951	3603	tags=30%, list=25%, signal=40%
HALLMARK_ALLOGRAFT_REJECTION	HALLMARK_ALLOGRAFT_REJECTION	130	-0.311399	-1.26302	0.0843195	0.431679	0.968	1996	tags=23%, list=14%, signal=27%
HALLMARK_G2M_CHECKPOINT	HALLMARK_G2M_CHECKPOINT	184	-0.294973	-1.24454	0.0926431	0.422767	0.976	3389	tags=32%, list=24%, signal=41%
HALLMARK_UNFOLDED_PROTEIN_RESPONSE	HALLMARK_UNFOLDED_PROTEIN_RESPONSE	107	-0.310544	-1.22589	0.13253	0.422876	0.983	3899	tags=32%, list=27%, signal=43%
HALLMARK_COMPLEMENT	HALLMARK_COMPLEMENT	158	-0.289335	-1.20157	0.121257	0.445992	0.995	2647	tags=20%, list=18%, signal=25%
HALLMARK_ANDROGEN_RESPONSE	HALLMARK_ANDROGEN_RESPONSE	89	-0.304329	-1.18211	0.199367	0.457168	0.998	2873	tags=25%, list=20%, signal=31%
HALLMARK_BILE_ACID_METABOLISM	HALLMARK_BILE_ACID_METABOLISM	92	-0.298193	-1.14337	0.230769	0.527305	1	2236	tags=22%, list=16%, signal=26%
HALLMARK_E2F_TARGETS	HALLMARK_E2F_TARGETS	182	-0.269075	-1.13613	0.204713	0.502667	1	3085	tags=29%, list=21%, signal=36%
HALLMARK_MTORC1_SIGNALING	HALLMARK_MTORC1_SIGNALING	189	-0.24538	-1.05089	0.342368	0.745518	1	3714	tags=34%, list=26%, signal=45%
HALLMARK_PANCREAS_BETA_CELLS	HALLMARK_PANCREAS_BETA_CELLS	30	-0.314869	-0.971033	0.465753	0.99416	1	3615	tags=40%, list=25%, signal=53%
HALLMARK_SPERMATOGENESIS	HALLMARK_SPERMATOGENESIS	103	-0.239471	-0.929357	0.618694	1	1	2955	tags=27%, list=21%, signal=34%
HALLMARK_PI3K_AKT_MTOR_SIGNALING	HALLMARK_PI3K_AKT_MTOR_SIGNALING	96	-0.232005	-0.912502	0.608964	1	1	3197	tags=28%, list=22%, signal=36%
HALLMARK_XENOBIOTIC_METABOLISM	HALLMARK_XENOBIOTIC_METABOLISM	163	-0.217478	-0.905284	0.672083	1	1	1681	tags=13%, list=12%, signal=14%
HALLMARK_HYPOXIA	HALLMARK_HYPOXIA	184	-0.209917	-0.890513	0.721335	1	1	2955	tags=22%, list=21%, signal=28%
HALLMARK_ADIPOGENESIS	HALLMARK_ADIPOGENESIS	189	-0.208824	-0.883725	0.737359	1	1	4512	tags=33%, list=31%, signal=48%
HALLMARK_GLYCOLYSIS	HALLMARK_GLYCOLYSIS	183	-0.204155	-0.863125	0.782421	1	1	2657	tags=20%, list=18%, signal=24%
HALLMARK_ESTROGEN_RESPONSE_LATE	HALLMARK_ESTROGEN_RESPONSE_LATE	176	-0.200111	-0.840844	0.813754	1	1	2827	tags=20%, list=20%, signal=25%
HALLMARK_DNA_REPAIR	HALLMARK_DNA_REPAIR	144	-0.19682	-0.801472	0.878742	1	1	4060	tags=32%, list=28%, signal=44%
HALLMARK_APOPTOSIS	HALLMARK_APOPTOSIS	138	-0.192437	-0.792844	0.887407	1	1	1994	tags=15%, list=14%, signal=17%
HALLMARK_APICAL_SURFACE	HALLMARK_APICAL_SURFACE	41	-0.235085	-0.781867	0.809135	1	1	329	tags=7%, list=2%, signal=7%
HALLMARK_MITOTIC_SPINDLE	HALLMARK_MITOTIC_SPINDLE	194	-0.16357	-0.695817	0.991643	1	1	1977	tags=13%, list=14%, signal=15%
HALLMARK_UV_RESPONSE_DN	HALLMARK_UV_RESPONSE_DN	137	-0.145011	-0.590904	1	1	1	4356	tags=28%, list=30%, signal=40%
HALLMARK_CHOLESTEROL_HOMEOSTASIS	HALLMARK_CHOLESTEROL_HOMEOSTASIS	69	-0.149401	-0.546103	0.998363	0.997491	1	4828	tags=33%, list=34%, signal=50%
